# Supplementary material for: Assessing Bone Mineral Density in Weight-Bearing Regions of the Body through Texture Analysis of Abdomen and Pelvis CT Hounsfield Unit
Source: Diagnostics (Basel). 2023 Sep 16;13(18):2968. doi: 10.3390/diagnostics13182968 (PMC10529497; doi:10.3390/diagnostics13182968)
Supplement: Supplementary file 1 [file diagnostics-13-02968-s001.zip]

Archive with 16 entries (16 files):
- Figure S1.pdf
- Figure S10.pdf
- Figure S11.pdf
- Figure S2.pdf
- Figure S3.pdf
- Figure S4.pdf
- Figure S5.pdf
- Figure S6.pdf
- Figure S7.pdf
- Figure S8.pdf
- Figure S9.pdf
- Table S1 total lipids-metaboanalyst_ROC_6-16-23.xlsx
- Table S2 glycerolipids-ROC_univ.xlsx
- Table S3 combined lipids-ROC_univ.xlsx
- Table S4 Subjects characterisctics .xlsx
- Table S5 Total lipids volcano-6-15-23.xlsx
