# Supplementary material for: Assessing Bone Mineral Density in Weight-Bearing Regions of the Body through Texture Analysis of Abdomen and Pelvis CT Hounsfield Unit
Source: Diagnostics (Basel). 2023 Sep 16;13(18):2968. doi: 10.3390/diagnostics13182968 (PMC10529497; doi:10.3390/diagnostics13182968)
Supplement: Supplementary file 1 [file diagnostics-13-02968-s001.zip › Table S1 total lipids-metaboanalyst_ROC_6-16-23.xlsx]

## Sheet: Sheet1
Table S1: List of AUC for total lipids in OSAT and OSA subejcts.
Lipids	AUC	p-value	FC
TG 8:0_9:0_38:4	0.951389	0.000223828	-0.28453
TG 54:4|TG 18:1_18:1_18:2	0.875	0.000793008	-0.2744
Cer 9:0;3O/42:0;(2OH)	0.881944	0.00141508	1.7692
DGCC 40:0_44:7	0.854167	0.00242411	1.7875
DG 34:2	0.743056	0.00264192	1.8708
TG 8:0_9:0_28:3	0.840278	0.00291491	1.0828
LPC O-16:1	0.819444	0.00313788	-3.8397
TG 8:0_8:0_38:4	0.805556	0.00454939	-0.33664
SL 17:0;O/26:2;O	0.826389	0.00489702	1.1966
SL 19:1;O/26:2;O	0.847222	0.00565888	1.2996
HexCer 19:3;3O/26:2;(2OH)	0.805556	0.00612632	2.354
TG 49:0|TG 16:0_16:0_17:0	0.791667	0.00649585	0.99556
TG 8:0_9:0_36:4	0.833333	0.00706186	-0.44292
LDGTS 21:0	0.763889	0.00805755	-0.93742
DGCC 38:0_44:5	0.791667	0.00846352	1.8857
PS 41:4	0.805556	0.00932542	-0.21624
Cer 9:0;3O/26:2;(2OH)	0.791667	0.0102734	1.3737
SM 32:6;2O	0.805556	0.010348	-0.16636
DGCC 42:0_44:10	0.826389	0.010602	1.4942
TG 8:0_9:0_26:1	0.770833	0.0126295	1.1032
PS 41:3	0.715278	0.0137625	1.3627
DGCC 40:0_44:8	0.777778	0.0146133	1.4877
TG 8:0_8:0_38:5	0.833333	0.0146509	-0.31438
TG 8:0_8:0_28:4	0.743056	0.0150786	-1.3883
TG 8:0_10:0_38:7	0.791667	0.0152014	-0.45082
DGGA 27:0_17:1	0.798611	0.0154643	-0.45975
TG 40:1|TG 8:0_16:0_16:1	0.756944	0.0164978	1.3368
TG 8:0_10:0_38:5	0.791667	0.0174719	-0.30568
TG 42:2|TG 8:0_16:0_18:2	0.784722	0.0175134	1.0617
TG 8:0_12:0_38:9	0.770833	0.0188553	-0.61594
AHexCer (O-20:5)16:1;2O/14:0;O	0.784722	0.0197987	-0.57091
TG 8:0_8:0_26:2	0.770833	0.0207914	1.0397
TG 8:0_8:0_26:1	0.777778	0.0215177	1.1198
TG 8:0_8:0_38:6	0.777778	0.024064	-0.27376
DGGA 17:0_27:0	0.770833	0.0242446	-0.23763
TG 44:2|TG 10:0_16:0_18:2	0.770833	0.0244379	1.1304
DGCC 40:0_44:8.1	0.756944	0.0261129	1.3276
PC 84:7	0.75	0.0292406	0.83615
TG 47:2|TG 14:0_15:0_18:2	0.770833	0.0298571	0.91967
TG 45:1|TG 12:0_15:0_18:1	0.756944	0.0307522	0.95229
TG 8:0_9:0_28:1	0.75	0.0311114	1.0225
PC 80:2	0.756944	0.0317444	1.304
TG 46:3|TG 10:0_17:1_19:2	0.763889	0.032146	0.96678
TG 15:0_15:0_17:2	0.784722	0.0325671	0.84047
TG 51:0|TG 16:0_17:0_18:0	0.736111	0.0328053	0.86192
TG 8:0_9:0_30:3	0.798611	0.0333858	1.1204
TG 8:0_12:0_38:7	0.763889	0.0342522	-0.4905
TG 8:0_9:0_28:2	0.743056	0.0346925	0.80078
DGCC 42:0_44:6	0.722222	0.034975	1.174
TG 46:2|TG 12:0_16:0_18:2	0.763889	0.0355556	1.0428
TG 42:0|TG 12:0_14:0_16:0	0.75	0.0356511	0.95017
TG 48:0|TG 16:0_16:0_16:0	0.736111	0.0358026	1.1876
TG O-16:1_18:0_18:0	0.770833	0.0368207	1.0264
TG 43:1|TG 9:0_16:0_18:1	0.791667	0.0376742	1.2012
TG 10:0_18:2_18:2	0.722222	0.0378273	0.99824
TG 48:0|TG 14:0_16:0_18:0	0.736111	0.0390584	1.1721
TG 8:0_12:0_38:6	0.743056	0.0393634	-0.20872
TG 13:0_13:0_18:2	0.75	0.0404821	0.98896
TG 46:2|TG 12:0_16:0_18:2.1	0.763889	0.0410767	1.0354
TG 8:0_11:0_38:8	0.736111	0.0414373	-0.63483
SM 39:2;3O	0.763889	0.0426692	1.0065
PC 9:0_42:6	0.75	0.0433068	-0.69209
TG 17:1_18:1_18:2	0.722222	0.0434774	0.98852
TG 42:1|TG 10:0_16:0_16:1	0.75	0.0449052	0.95523
SL 21:1;O/26:2;O	0.777778	0.045348	1.0905
TG 8:0_8:0_36:3	0.722222	0.0458471	-0.15392
TG 48:2|TG 14:0_16:0_18:2	0.722222	0.0466161	1.0216
SL 21:0;O/26:0;O	0.770833	0.0477572	0.96256
SL 21:0;O/26:2;O	0.75	0.0493414	0.89576
TG 12:0_14:0_18:1	0.75	0.0494495	1.0635
TG 46:1|TG 12:0_16:0_18:1	0.743056	0.049784	1.1678
