# Supplementary material for: Assessing Bone Mineral Density in Weight-Bearing Regions of the Body through Texture Analysis of Abdomen and Pelvis CT Hounsfield Unit
Source: Diagnostics (Basel). 2023 Sep 16;13(18):2968. doi: 10.3390/diagnostics13182968 (PMC10529497; doi:10.3390/diagnostics13182968)
Supplement: Supplementary file 1 [file diagnostics-13-02968-s001.zip › Table S2 glycerolipids-ROC_univ.xlsx]

## Sheet: Sheet1
Table S2: List of AUC for glycerolipids in OSAT and OSA subjects.
Lipids	AUC	p-value	FC
TG 8:0_9:0_38:4	0.9375	0.000252956	-0.28453
TG 54:4|TG 18:1_18:1_18:2	0.854167	0.00185039	-0.2744
DG 34:2	0.743056	0.00260802	1.8708
DGCC 40:0_44:7	0.861111	0.00273404	1.7875
TG 8:0_9:0_28:3	0.819444	0.00362824	1.0828
TG 49:0|TG 16:0_16:0_17:0	0.784722	0.00714266	0.99556
DGCC 38:0_44:5	0.770833	0.00750749	1.8857
LDGTS 21:0	0.784722	0.0082548	-0.93742
TG 8:0_8:0_38:4	0.805556	0.0096419	-0.33664
TG 8:0_9:0_26:1	0.791667	0.0118544	1.1032
DGCC 40:0_44:8	0.777778	0.0122703	1.4877
DGCC 42:0_44:10	0.826389	0.0123209	1.4942
TG 40:1|TG 8:0_16:0_16:1	0.791667	0.012745	1.3368
TG 42:2|TG 8:0_16:0_18:2	0.791667	0.0130286	1.0617
TG 8:0_9:0_36:4	0.8125	0.0131213	-0.44292
TG 8:0_8:0_28:4	0.743056	0.014963	-1.3883
TG 8:0_8:0_26:2	0.777778	0.0155329	1.0397
TG 44:2|TG 10:0_16:0_18:2	0.777778	0.0184009	1.1304
TG 8:0_8:0_26:1	0.770833	0.018773	1.1198
DGCC 40:0_44:8.1	0.763889	0.0217689	1.3276
TG 8:0_10:0_38:5	0.770833	0.0233883	-0.30568
TG 8:0_9:0_28:2	0.770833	0.0234936	0.80078
TG 48:0|TG 16:0_16:0_16:0	0.75	0.0235698	1.1876
TG 8:0_8:0_38:5	0.805556	0.0243382	-0.31438
TG 8:0_10:0_38:7	0.770833	0.0244299	-0.45082
TG 8:0_9:0_28:1	0.784722	0.0249692	1.0225
DGGA 27:0_17:1	0.756944	0.0253303	-0.45975
TG 46:2|TG 12:0_16:0_18:2	0.777778	0.0254743	1.0428
TG 45:1|TG 12:0_15:0_18:1	0.770833	0.0258366	0.95229
TG 48:0|TG 14:0_16:0_18:0	0.743056	0.0261536	1.1721
TG 8:0_12:0_38:9	0.763889	0.0268808	-0.61594
TG 46:3|TG 10:0_17:1_19:2	0.770833	0.0287356	0.96678
TG 15:0_15:0_17:2	0.805556	0.0293198	0.84047
TG 47:2|TG 14:0_15:0_18:2	0.777778	0.0294438	0.91967
TG 46:2|TG 12:0_16:0_18:2.1	0.770833	0.0300979	1.0354
TG 51:0|TG 16:0_17:0_18:0	0.763889	0.0306795	0.86192
TG 48:2|TG 14:0_16:0_18:2	0.756944	0.0315521	1.0216
TG 13:0_13:0_18:2	0.75	0.0321398	0.98896
TG 8:0_8:0_38:6	0.75	0.0332719	-0.27376
DGCC 42:0_44:6	0.722222	0.0348182	1.174
TG 42:1|TG 10:0_16:0_16:1	0.763889	0.0368387	0.95523
TG 46:1|TG 12:0_16:0_18:1	0.770833	0.036973	1.1678
TG 8:0_9:0_30:3	0.763889	0.0371369	1.1204
TG 44:0|TG 12:0_14:0_18:0	0.715278	0.0377895	1.17
TG 43:1|TG 9:0_16:0_18:1	0.805556	0.0379386	1.2012
TG 42:0|TG 12:0_14:0_16:0	0.763889	0.037975	0.95017
DGGA 17:0_27:0	0.743056	0.0384143	-0.23763
TG 12:0_14:0_18:1	0.75	0.0398416	1.0635
TG O-16:1 (FA 18:0)	0.75	0.0410413	1.0264
TG 17:1_18:1_18:2	0.715278	0.0423941	0.98852
TG 49:1|TG 15:0_16:0_18:1	0.756944	0.0429239	0.73979
TG 10:0_18:2_18:2	0.708333	0.0451757	0.99824
TG 47:1|TG 14:0_15:0_18:1	0.736111	0.0488694	0.98195
DGCC 42:0_44:9	0.791667	0.0490158	1.0011
