# Supplementary material for: Assessing Bone Mineral Density in Weight-Bearing Regions of the Body through Texture Analysis of Abdomen and Pelvis CT Hounsfield Unit
Source: Diagnostics (Basel). 2023 Sep 16;13(18):2968. doi: 10.3390/diagnostics13182968 (PMC10529497; doi:10.3390/diagnostics13182968)
Supplement: Supplementary file 1 [file diagnostics-13-02968-s001.zip › Table S3 combined lipids-ROC_univ.xlsx]

## Sheet: Sheet1
Table S3: List of AUC for phospholipids, sccahrolipids, and Sphingolipids in OSAT compared with OSA subjects.
	Lipids	AUC	p-value	FC
Phospholipids	PS 41:4	0.833333	0.00545214	-0.21624
	LPC O-16:1	0.8125	0.00755435	-3.8397
	PS 41:3	0.763889	0.00730903	1.3627
	PC 9:0_42:6	0.729167	0.0342307	-0.69209
	PC 84:7	0.729167	0.0446534	0.83615
	PC 80:2	0.722222	0.0421871	1.304
Sccahrolipids	SL 19:1;O/26:2;O	0.847222	0.00790559	1.2996
	SL 17:0;O/26:2;O	0.819444	0.00667783	1.1966
	SL 21:1;O/26:2;O	0.756944	0.0553345	1.0905
Sphingolipids	SM 32:6;2O	0.819444	0.0147726	-0.16636
	Cer 9:0;3O/42:0;(2OH)	0.8125	0.00319444	1.7692
	HexCer 19:3;3O/26:2;(2OH)	0.784722	0.00845546	2.354
	Cer 9:0;3O/26:2;(2OH)	0.729167	0.0193737	1.3737
	SM 54:5;2O	0.722222	0.0340123	-1.0601
