# Supplementary material for: Assessing Bone Mineral Density in Weight-Bearing Regions of the Body through Texture Analysis of Abdomen and Pelvis CT Hounsfield Unit
Source: Diagnostics (Basel). 2023 Sep 16;13(18):2968. doi: 10.3390/diagnostics13182968 (PMC10529497; doi:10.3390/diagnostics13182968)
Supplement: Supplementary file 1 [file diagnostics-13-02968-s001.zip › Table S4 Subjects characterisctics .xlsx]

## Sheet: Sheet1
Table S4: Demographic characteristics of OSA and OSAT subjects.
Term	OSA	OSAT
Age	41.11 ± 8.12	42.13 ± 6.0
BMI, kg/m2	30.21 ± 0.51	32.12 ± 3.22
AHI, events/hour	70.03 ± 16.08*	2.71 ± 2.05**
Triglycerides (mg/dL)	222.14 ±74. 18	148.15 ± 78.17**
Total cholesterol (mg/dL)	234.07 ± 20.14	212.28 ± 33.32*
HDL cholesterol (mg/dL)	47.01 ± 10.06	42.12 ± 7.13*
LDL cholesterol (mg/dL)	135.29 ± 13.18	151.16 ± 33.36
Glucose (ng/mL)	101.12 ± 11.16	94.09 ± 14.28*
SysBP	126.17 ± 10.05	125.22 ± 15.15
DyBP	82.11 ± 8.13	73.16 ± 10.05*
SpO2 during wake (%)	90.50 ± 2.87	94.21 ± 1.07**
