# Supplementary material for: Assessing Bone Mineral Density in Weight-Bearing Regions of the Body through Texture Analysis of Abdomen and Pelvis CT Hounsfield Unit
Source: Diagnostics (Basel). 2023 Sep 16;13(18):2968. doi: 10.3390/diagnostics13182968 (PMC10529497; doi:10.3390/diagnostics13182968)
Supplement: Supplementary file 1 [file diagnostics-13-02968-s001.zip › Table S5 Total lipids volcano-6-15-23.xlsx]

## Sheet: volcano
Table S5: List of the total lipids that are differentially expressed between the OSAT and OSA groups.
Items	FC	log2(FC)	p-val	=-LOG10(p-value)
LPC O-16:1	0.06	-4.1391	0.0031379	2.5034
TG 8:0_8:0_28:4	0.28	-1.8468	0.015079	1.8216
LDGTS 21:0	0.37	-1.4297	0.0080576	2.0938
TG 8:0_12:0_38:9	0.48	-1.0739	0.018855	1.7246
TG 8:0_11:0_38:8	0.49	-1.0182	0.041437	1.3826
AHexCer (O-20:5)16:1;2O/14:0;O	0.51	-0.96081	0.019799	1.7034
PC 9:0_42:6	0.53	-0.91807	0.043307	1.3634
DGGA 27:0_17:1	0.56	-0.8414	0.015464	1.8107
TG 8:0_12:0_38:7	0.56	-0.83895	0.034252	1.4653
TG 8:0_10:0_38:7	0.57	-0.81719	0.015201	1.8181
TG 8:0_9:0_36:4	0.6	-0.74876	0.0070619	2.1511
TG 8:0_10:0_38:5	0.61	-0.70639	0.017472	1.7577
TG 8:0_8:0_38:4	0.63	-0.65961	0.0045494	2.342
TG 8:0_8:0_38:5	0.63	-0.6593	0.014651	1.8341
TG 54:4|TG 18:1_18:1_18:2	0.64	-0.6345	0.00079301	3.1007
TG 8:0_8:0_38:6	0.64	-0.65175	0.024064	1.6186
TG 8:0_9:0_38:4	0.65	-0.61458	0.00022383	3.6501
PS 41:4	0.66	-0.59339	0.0093254	2.0303
DGGA 17:0_27:0	0.66	-0.60012	0.024245	1.6154
TG 8:0_12:0_38:6	0.67	-0.57631	0.039363	1.4049
SM 32:6;2O	0.7	-0.51904	0.010348	1.9851
TG 8:0_8:0_36:3	0.72	-0.47121	0.045847	1.3387
TG 8:0_9:0_28:2	1.41	0.49281	0.034692	1.4598
PC 84:7	1.44	0.52454	0.029241	1.534
TG 17:1_18:1_18:2	1.44	0.52957	0.043477	1.3617
TG 15:0_15:0_17:2	1.47	0.55505	0.032567	1.4872
SL 21:0;O/26:2;O	1.47	0.55466	0.049341	1.3068
SL 21:0;O/26:0;O	1.48	0.56277	0.047757	1.321
TG 47:2|TG 14:0_15:0_18:2	1.49	0.57647	0.029857	1.525
TG 51:0|TG 16:0_17:0_18:0	1.51	0.59701	0.032805	1.4841
TG 48:2|TG 14:0_16:0_18:2	1.53	0.61758	0.046616	1.3315
TG 46:3|TG 10:0_17:1_19:2	1.54	0.62159	0.032146	1.4929
TG O-16:1_18:0_18:0	1.54	0.62365	0.036821	1.4339
TG 45:1|TG 12:0_15:0_18:1	1.56	0.64287	0.030752	1.5121
TG 10:0_18:2_18:2	1.57	0.65003	0.037827	1.4222
TG 49:0|TG 16:0_16:0_17:0	1.58	0.65533	0.0064958	2.1874
TG 13:0_13:0_18:2	1.59	0.6695	0.040482	1.3927
TG 46:2|TG 12:0_16:0_18:2.1	1.59	0.66815	0.041077	1.3864
TG 46:2|TG 12:0_16:0_18:2	1.6	0.67826	0.035556	1.4491
TG 42:0|TG 12:0_14:0_16:0	1.6	0.67606	0.035651	1.4479
TG 42:1|TG 10:0_16:0_16:1	1.6	0.67972	0.044905	1.3477
TG 8:0_9:0_26:1	1.61	0.68498	0.01263	1.8986
TG 8:0_8:0_26:2	1.65	0.7221	0.020791	1.6821
TG 48:0|TG 14:0_16:0_18:0	1.65	0.72383	0.039058	1.4083
TG 8:0_9:0_28:1	1.66	0.72772	0.031111	1.5071
TG 48:0|TG 16:0_16:0_16:0	1.66	0.73223	0.035803	1.4461
TG 42:2|TG 8:0_16:0_18:2	1.67	0.7407	0.017513	1.7566
SM 39:2;3O	1.67	0.7361	0.042669	1.3699
TG 8:0_9:0_28:3	1.69	0.75753	0.0029149	2.5354
TG 44:0|TG 12:0_14:0_18:0	1.69	0.75964	0.047626	1.3222
TG 12:0_14:0_18:1	1.69	0.75294	0.04945	1.3058
TG 46:1|TG 12:0_16:0_18:1	1.69	0.7595	0.049784	1.3029
SL 21:1;O/26:2;O	1.7	0.76579	0.045348	1.3434
TG 8:0_9:0_30:3	1.72	0.77893	0.033386	1.4764
DGCC 40:0_44:8.1	1.77	0.82628	0.026113	1.5831
TG 8:0_8:0_26:1	1.79	0.84235	0.021518	1.6672
TG 44:2|TG 10:0_16:0_18:2	1.8	0.84756	0.024438	1.6119
TG 43:1|TG 9:0_16:0_18:1	1.8	0.84461	0.037674	1.424
PC 80:2	1.87	0.90004	0.031744	1.4983
DGCC 42:0_44:6	1.94	0.95621	0.034975	1.4562
TG 40:1|TG 8:0_16:0_16:1	1.96	0.97235	0.016498	1.7826
SL 17:0;O/26:2;O	1.98	0.98487	0.004897	2.3101
Cer 9:0;3O/26:2;(2OH)	2.02	1.0143	0.010273	1.9883
DGCC 40:0_44:8	2.05	1.0387	0.014613	1.8353
SL 19:1;O/26:2;O	2.09	1.065	0.0056589	2.2473
PS 41:3	2.17	1.1178	0.013763	1.8613
DGCC 40:0_44:7	2.2	1.1372	0.0024241	2.6154
DGCC 42:0_44:10	2.24	1.1666	0.010602	1.9746
Cer 9:0;3O/42:0;(2OH)	2.4	1.263	0.0014151	2.8492
DG 34:2	2.52	1.3321	0.0026419	2.5781
DGCC 38:0_44:5	2.98	1.5758	0.0084635	2.0724
HexCer 19:3;3O/26:2;(2OH)	4.06	2.0217	0.0061263	2.2128
